# Supplementary material for: Functional Outcomes After Reoperation for Recurrent Glioma: A Systematic Review and Meta-Analysis of Karnofsky Performance Status with Descriptive Health-Related Quality-of-Life Reporting
Source: Cancers (Basel). 2025 Dec 23;18(1):42. doi: 10.3390/cancers18010042 (PMC12785037; doi:10.3390/cancers18010042)
Supplement: Supplementary file 1 [file cancers-18-00042-s001.zip]

Archive with 1 entries (1 files):
- cancers-4004444-supplementary.pdf
